# Supplementary material for: BIChromET: A Chromogenic Culture Medium for Detection of Piperacillin/Tazobactam and Cefepime Resistance in Pseudomonas aeruginosa
Source: Antibiotics (Basel). 2023 Oct 28;12(11):1573. doi: 10.3390/antibiotics12111573 (PMC10668787; doi:10.3390/antibiotics12111573)
Supplement: Supplementary file 1 [file antibiotics-12-01573-s001.zip]

Archive with 1 entries (1 files):
- antibiotics-2675634-supplementary.pdf
